# Supplementary material for: LPA3 Receptor Phosphorylation Sites: Roles in Signaling and Internalization
Source: Int J Mol Sci. 2024 May 18;25(10):5508. doi: 10.3390/ijms25105508 (PMC11122405; doi:10.3390/ijms25105508)
Supplement: Supplementary file 1 [file ijms-25-05508-s001.zip]

Archive with 1 entries (1 files):
- ijms-2975908-supplementary.pdf
